# Supplementary material for: Crystal structure of hydrazine iron(III) phosphate, the first transition metal phosphate containing hydrazine
Source: Acta Crystallogr E Crystallogr Commun. 2015 Nov 4;71(Pt 12):1436–8. doi: 10.1107/S2056989015020010 (PMC4719808; doi:10.1107/S2056989015020010)
Supplement: Supplementary file 1 [file e-71-01436-sup1.cif]

##############################################################################
#                                                                            #
# This CIF contains the data in a paper accepted for publication in          #
# Acta Crystallographica Section E. It conforms to the requirements of       #
# Notes for Authors for Acta Crystallographica Section E, and has been       #
# peer reviewed under the auspices of the IUCr Commission on Journals.       #
#                                                                            #
# Full details of the Crystallographic Information File format               #
# are given in the paper "The Crystallographic Information File (CIF):       #
# a New Standard Archive File for Crystallography" by S. R. Hall, F. H.      #
# Allen and I. D. Brown [Acta Cryst. (1991), A47, 655-685].                  #
#                                                                            #
# The current version of the core CIF dictionary is obtainable from          #
# ftp://ftp.iucr.org/pub/cif_core.dic.                                       #
#                                                                            #
# Software is freely available for graphical display of the structure(s)     #
# in this CIF. For information consult the CIF software page                 #
# http://www.iucr.org/resources/cif/software.                                #
#                                                                            #
# This file may be used for bona fide research purposes within the           #
# scientific community so long as proper attribution is given to the journal # 
# article from which it was obtained.                                        #
#                                                                            #
##############################################################################
data_global
_audit_creation_method     'Jana2006 Version : 23/03/2015'
_journal_date_recd_electronic     2015-10-07
_journal_date_accepted     2015-10-22
_journal_name_full     'Acta Crystallographica, Section E'
_journal_year     2015
_journal_volume     71
_journal_issue     12
_journal_page_first     1436
_journal_page_last     1438
_journal_paper_category     GI
_journal_paper_doi     10.1107/S2056989015020010
_journal_coeditor_code     WM5227
_publ_contact_author_name     'David, Renald'
_publ_contact_author_address
;
Laboratoire de R\'eactivit\'e et Chimie des Solides (LRCS),
Universit\'e de Picardie Jules Verne, CNRS UMR 7314, 33 rue Saint Leu,
80039 Amiens,
France
;
_publ_contact_author_email     renald.david@u-picardie.fr
_publ_contact_author_fax     ?
_publ_contact_author_phone     ?
_publ_section_title
;
Crystal structure of hydrazine iron(III) phosphate, the first transition metal
phosphate containing hydrazine
;
_publ_section_title_footnote     .
loop_
    _publ_author_name
    _publ_author_footnote
    _publ_author_address
    'David, Renald' .
;
Laboratoire de R\'eactivit\'e et Chimie des Solides (LRCS),
Universit\'e de Picardie Jules Verne, CNRS UMR 7314, 33 rue Saint Leu,
80039 Amiens,
France
;
_publ_section_synopsis
;
The structure of the title compound can be described as a three-dimensional
network of FePO~4~N~2~ octahedra resulting from corner-sharing with four PO~4~
tetrahedra and bonding with two <i>trans</i>-arranged hydrazine molecules.
;
data_I
_database_code_depnum_ccdc_archive 'CCDC 1432700'
_chemical_name_systematic
;
Poly[(\m~2~-hydrazine)(\m~4~-phosphato)iron(III)]
;
_chemical_name_common     ?
_chemical_formula_moiety     'Fe H4 N2 O4 P'
_chemical_formula_sum     'Fe H4 N2 O4 P1'
_chemical_formula_structural     'Fe H4 N2 O4 P'
_chemical_formula_analytical     ?
_chemical_formula_iupac     '[Fe (P O4) (N2 H4)]'
_chemical_formula_weight     182.87
_chemical_melting_point     ?
_symmetry_cell_setting     orthorhombic
_symmetry_space_group_name_H-M     'P c c n'
_symmetry_space_group_name_Hall     '-P 2ab 2ac'
loop_
    _space_group_symop_id
    _space_group_symop_operation_xyz
    1 x,y,z
    2 -x+1/2,-y+1/2,z
    3 -x,y+1/2,-z+1/2
    4 x+1/2,-y,-z+1/2
    5 -x,-y,-z
    6 x+1/2,y+1/2,-z
    7 x,-y+1/2,z+1/2
    8 -x+1/2,y,z+1/2
_cell_length_a     6.3114(13)
_cell_length_b     7.6680(15)
_cell_length_c     8.6485(18)
_cell_angle_alpha     90
_cell_angle_beta     90
_cell_angle_gamma     90
_cell_volume     418.55(15)
_cell_formula_units_Z     4
_cell_measurement_reflns_used     2128
_cell_measurement_theta_min     4.15
_cell_measurement_theta_max     26.94
_cell_measurement_temperature     293
_cell_special_details     ?
_exptl_crystal_description     parallelepiped
_exptl_crystal_colour     orange
_exptl_crystal_size_max     0.047
_exptl_crystal_size_mid     0.030
_exptl_crystal_size_min     0.027
_exptl_crystal_size_rad     ?
_exptl_crystal_density_diffrn     2.902
_exptl_crystal_density_meas     ?
_exptl_crystal_density_method     ?
_exptl_crystal_F_000     364
loop_
    _exptl_crystal_face_index_h
    _exptl_crystal_face_index_k
    _exptl_crystal_face_index_l
    _exptl_crystal_face_perp_dist
    ? ? ? ?
_exptl_absorpt_coefficient_mu     3.89
_exptl_absorpt_correction_type     multi-scan
_exptl_absorpt_process_details
;
(<i>SADABS</i>; Bruker, 2013)
;
_exptl_absorpt_correction_T_min     0.6677
_exptl_absorpt_correction_T_max     0.7461
_exptl_special_details     ?
_diffrn_ambient_temperature     293
_diffrn_radiation_type     'Mo K\a'
_diffrn_radiation_wavelength     0.71073
_diffrn_radiation_source     'X-ray tube'
_diffrn_radiation_monochromator     ?
_diffrn_measurement_device_type     'Bruker APEXII CCD'
_diffrn_measurement_device     ?
_diffrn_measurement_method     'phi scan'
_diffrn_detector_area_resol_mean     ?
_diffrn_reflns_number     13820
_diffrn_reflns_av_R_equivalents     0.0648
_diffrn_reflns_theta_min     4.18
_diffrn_reflns_theta_max     30.64
_diffrn_reflns_theta_full     30.64
_diffrn_measured_fraction_theta_max     1
_diffrn_measured_fraction_theta_full     1
_diffrn_reflns_limit_h_min     -9
_diffrn_reflns_limit_h_max     8
_diffrn_reflns_limit_k_min     -10
_diffrn_reflns_limit_k_max     10
_diffrn_reflns_limit_l_min     -12
_diffrn_reflns_limit_l_max     12
_diffrn_reflns_reduction_process     ?
_diffrn_standards_number     ?
_diffrn_standards_interval_count     ?
_diffrn_standards_interval_time     ?
_diffrn_standards_decay_%     ?
loop_
    _diffrn_standard_refln_index_h
    _diffrn_standard_refln_index_k
    _diffrn_standard_refln_index_l
    ? ? ?
loop_
    _refln_index_h
    _refln_index_k
    _refln_index_l
    _refln_observed_status
    _refln_F_squared_meas
    _refln_F_squared_calc
    2 0 0 < -0.15 24.18
    4 0 0 o 14078.40 13780.70
    6 0 0 o 64.98 56.97
    8 0 0 o 1315.49 1262.00
    1 1 0 o 3087.49 2817.19
    3 1 0 o 125.78 99.98
    5 1 0 o 1053.32 1079.56
    7 1 0 < 14.94 8.93
    0 2 0 < 5.68 11.03
    2 2 0 o 8706.77 9125.61
    4 2 0 o 434.71 443.71
    6 2 0 o 6849.91 6842.94
    8 2 0 o 216.76 211.63
    1 3 0 o 400.50 450.73
    3 3 0 o 109.50 97.95
    5 3 0 o 1916.01 1963.46
    7 3 0 o 775.16 804.40
    0 4 0 o 4094.35 4486.57
    2 4 0 o 5177.39 5101.67
    4 4 0 o 4908.80 4719.06
    6 4 0 o 187.18 187.00
    8 4 0 o 1878.22 1931.34
    1 5 0 o 3714.61 3691.64
    3 5 0 o 2167.28 2193.04
    5 5 0 o 1024.19 1073.19
    7 5 0 o 577.82 559.91
    0 6 0 o 812.66 851.18
    2 6 0 o 6579.52 6618.56
    4 6 0 o 763.51 771.32
    6 6 0 o 1308.02 1261.51
    1 7 0 o 1729.88 1778.35
    3 7 0 o 1860.44 1921.84
    5 7 0 o 251.57 229.43
    0 8 0 o 2536.11 2696.50
    2 8 0 o 59.46 58.13
    4 8 0 o 2715.38 2758.71
    1 9 0 < -3.88 0.22
    3 9 0 o 368.08 369.48
    0 10 0 o 414.69 536.12
    2 10 0 o 3292.30 3300.95
    1 1 1 o 11683.30 11347.40
    2 1 1 o 354.49 346.09
    3 1 1 o 4389.54 4525.05
    4 1 1 o 833.12 830.93
    5 1 1 o 3065.38 2987.27
    6 1 1 o 54.08 53.09
    7 1 1 o 1180.59 1187.55
    8 1 1 < 15.98 8.01
    1 2 1 o 113.08 111.45
    2 2 1 o 1330.87 1266.74
    3 2 1 o 657.29 584.88
    4 2 1 o 91.57 99.71
    5 2 1 o 172.54 163.93
    6 2 1 o 254.70 249.69
    7 2 1 < 18.97 16.70
    8 2 1 < 20.91 30.01
    1 3 1 o 3557.46 3762.11
    2 3 1 o 64.53 62.23
    3 3 1 o 2773.49 2694.66
    4 3 1 o 493.42 485.99
    5 3 1 o 2954.54 2979.22
    6 3 1 < 5.68 6.05
    7 3 1 o 1181.94 1220.88
    8 3 1 < 25.25 14.15
    1 4 1 o 1007.01 973.55
    2 4 1 o 76.04 68.92
    3 4 1 o 57.51 60.55
    4 4 1 o 259.33 263.92
    5 4 1 o 49.60 53.23
    6 4 1 o 32.72 36.30
    7 4 1 o 167.46 157.57
    8 4 1 < 2.54 6.57
    1 5 1 o 4981.70 5062.42
    2 5 1 o 707.19 698.74
    3 5 1 o 4491.57 4458.61
    4 5 1 < 4.33 0.09
    5 5 1 o 905.87 873.15
    6 5 1 o 208.84 212.04
    7 5 1 o 804.14 756.42
    1 6 1 o 249.02 252.90
    2 6 1 < 3.44 10.50
    3 6 1 < 0.00 6.46
    4 6 1 o 213.47 216.04
    5 6 1 < 5.83 1.19
    6 6 1 < 1.79 2.34
    7 6 1 < 18.37 37.90
    1 7 1 o 1101.57 1142.56
    2 7 1 < 15.39 6.67
    3 7 1 o 2048.07 2022.16
    4 7 1 o 134.60 156.24
    5 7 1 o 768.59 796.63
    6 7 1 < 23.45 10.51
    1 8 1 < 15.24 0.19
    2 8 1 o 43.17 34.56
    3 8 1 o 184.79 178.01
    4 8 1 < 6.57 2.77
    5 8 1 o 139.82 135.03
    1 9 1 o 1540.16 1482.84
    2 9 1 < 14.49 1.28
    3 9 1 o 772.17 780.52
    4 9 1 < 23.60 24.89
    1 10 1 < -2.54 0.94
    2 10 1 < -58.41 3.52
    3 10 1 < -20.02 9.91
    0 0 2 o 1301.15 1442.65
    1 0 2 o 392.29 466.87
    2 0 2 o 12202.70 12164.10
    3 0 2 o 376.75 322.96
    4 0 2 o 1295.77 1343.87
    5 0 2 o 1499.68 1530.20
    6 0 2 o 3392.54 3406.90
    7 0 2 o 145.35 153.30
    8 0 2 o 494.02 481.30
    0 1 2 o 25.10 45.64
    1 1 2 o 6413.41 6330.02
    2 1 2 o 4635.12 4270.02
    3 1 2 o 1844.46 1825.66
    4 1 2 o 90.98 83.35
    5 1 2 o 1214.35 1232.52
    6 1 2 o 86.64 98.44
    7 1 2 o 470.56 449.58
    8 1 2 o 64.09 61.52
    0 2 2 o 13562.20 13786.90
    1 2 2 o 2072.42 1965.45
    2 2 2 o 2711.19 2742.07
    3 2 2 o 58.56 44.11
    4 2 2 o 7129.26 7051.70
    5 2 2 o 395.42 384.90
    6 2 2 o 287.42 273.49
    7 2 2 < 9.26 10.12
    8 2 2 o 2144.72 2124.60
    0 3 2 o 5438.22 4851.66
    1 3 2 o 356.13 404.12
    2 3 2 o 320.88 297.00
    3 3 2 o 529.57 530.26
    4 3 2 o 48.10 57.88
    5 3 2 o 853.59 850.15
    6 3 2 < 0.75 3.36
    7 3 2 o 515.98 501.26
    8 3 2 o 131.76 121.07
    0 4 2 o 841.04 879.76
    1 4 2 o 75.74 70.37
    2 4 2 o 9126.24 9085.70
    3 4 2 o 59.31 60.04
    4 4 2 o 310.57 302.83
    5 4 2 < 7.47 6.77
    6 4 2 o 4277.05 4235.95
    7 4 2 o 83.95 86.27
    8 4 2 o 61.40 51.09
    0 5 2 o 279.35 256.85
    1 5 2 o 444.87 464.56
    2 5 2 o 255.45 243.36
    3 5 2 o 445.02 442.24
    4 5 2 o 179.56 172.50
    5 5 2 o 291.30 281.87
    6 5 2 o 92.32 106.69
    7 5 2 o 191.51 176.16
    0 6 2 o 9270.25 9172.67
    1 6 2 o 756.34 799.63
    2 6 2 o 74.84 62.33
    3 6 2 o 56.02 70.37
    4 6 2 o 4814.98 4829.43
    5 6 2 o 32.27 39.12
    6 6 2 o 158.35 149.28
    7 6 2 o 54.38 22.36
    0 7 2 o 203.76 202.23
    1 7 2 o 628.61 642.05
    2 7 2 o 64.39 52.62
    3 7 2 o 508.06 519.50
    4 7 2 o 51.09 35.96
    5 7 2 o 215.86 201.01
    6 7 2 o 62.89 36.60
    0 8 2 o 440.39 399.01
    1 8 2 < -2.84 0.58
    2 8 2 o 3612.88 3621.29
    3 8 2 o 132.51 147.07
    4 8 2 o 191.36 186.59
    5 8 2 < 41.83 39.08
    0 9 2 < 53.03 29.13
    1 9 2 o 371.97 355.24
    2 9 2 o 133.85 126.78
    3 9 2 o 505.67 473.71
    4 9 2 < -1.49 3.73
    0 10 2 o 1190.45 1391.61
    1 10 2 o 187.18 183.62
    2 10 2 o 295.33 328.49
    1 1 3 o 2725.53 2941.25
    2 1 3 < -4.63 4.15
    3 1 3 o 7133.89 7096.79
    4 1 3 o 93.22 102.30
    5 1 3 o 1264.84 1271.53
    6 1 3 < 10.01 12.01
    7 1 3 o 1725.70 1762.67
    8 1 3 < 33.01 16.35
    1 2 3 o 158.50 151.99
    2 2 3 o 1174.77 1028.96
    3 2 3 < 3.29 0.01
    4 2 3 o 83.66 66.26
    5 2 3 < 5.83 4.46
    6 2 3 o 254.85 237.78
    7 2 3 o 68.27 64.52
    8 2 3 < -16.13 0.14
    1 3 3 o 9316.86 9050.73
    2 3 3 < 8.66 7.73
    3 3 3 o 3745.54 3760.21
    4 3 3 o 232.59 221.86
    5 3 3 o 1863.43 1846.17
    6 3 3 < 21.06 6.46
    7 3 3 o 574.39 575.60
    8 3 3 o 41.23 33.38
    1 4 3 o 198.23 196.37
    2 4 3 < 0.90 2.32
    3 4 3 < -1.64 1.12
    4 4 3 o 799.51 829.95
    5 4 3 < 1.20 4.88
    6 4 3 < 5.08 2.68
    7 4 3 o 98.15 90.21
    1 5 3 o 1990.71 2002.14
    2 5 3 o 74.69 77.62
    3 5 3 o 663.87 629.24
    4 5 3 o 37.20 41.04
    5 5 3 o 2778.86 2869.76
    6 5 3 < 15.83 25.11
    7 5 3 o 1132.64 1105.91
    1 6 3 o 55.87 65.47
    2 6 3 o 44.07 38.40
    3 6 3 < 6.27 15.42
    4 6 3 o 233.34 264.89
    5 6 3 < 6.87 11.40
    6 6 3 < 37.50 19.39
    1 7 3 o 3168.01 3118.74
    2 7 3 o 28.98 37.76
    3 7 3 o 1265.74 1267.74
    4 7 3 < -5.38 2.55
    5 7 3 o 1322.51 1245.43
    6 7 3 o 74.99 45.60
    1 8 3 < -1.20 2.14
    2 8 3 o 183.59 176.19
    3 8 3 < 7.32 29.26
    4 8 3 < 36.15 31.17
    5 8 3 < 34.51 45.97
    1 9 3 o 823.71 828.24
    2 9 3 < 0.75 3.43
    3 9 3 o 1131.00 1148.97
    4 9 3 < 12.10 0.02
    1 10 3 < -11.50 0.00
    2 10 3 < 13.00 11.49
    0 0 4 o 1344.02 1663.26
    1 0 4 o 1669.83 1517.20
    2 0 4 o 1388.98 1431.62
    3 0 4 o 763.06 760.27
    4 0 4 o 5198.01 5137.89
    5 0 4 < 20.91 27.03
    6 0 4 o 566.17 590.81
    7 0 4 < -14.19 4.04
    8 0 4 o 3322.33 3398.13
    0 1 4 o 768.74 721.99
    1 1 4 o 345.38 390.74
    2 1 4 o 53.33 51.14
    3 1 4 o 3134.10 3052.10
    4 1 4 o 327.90 339.45
    5 1 4 o 282.79 272.21
    6 1 4 o 332.68 354.54
    7 1 4 o 874.65 887.59
    8 1 4 o 59.31 74.02
    0 2 4 o 3274.37 3214.81
    1 2 4 o 146.10 135.84
    2 2 4 o 13198.50 13000.60
    3 2 4 o 17.48 8.96
    4 2 4 o 683.59 674.25
    5 2 4 < 15.54 20.37
    6 2 4 o 2436.02 2419.20
    7 2 4 < 17.48 12.44
    8 2 4 o 54.82 54.22
    0 3 4 o 1140.26 1072.77
    1 3 4 o 1776.79 1740.29
    2 3 4 o 189.42 180.62
    3 3 4 o 1949.33 1948.58
    4 3 4 o 29.58 21.07
    5 3 4 o 161.34 148.50
    6 3 4 < 5.53 3.72
    7 3 4 o 247.68 237.40
    0 4 4 o 9866.30 9702.82
    1 4 4 o 1040.32 973.35
    2 4 4 o 85.90 85.24
    3 4 4 o 309.23 316.97
    4 4 4 o 5449.87 5465.93
    5 4 4 o 107.56 111.87
    6 4 4 o 291.15 298.99
    7 4 4 < 4.93 12.05
    0 5 4 o 157.00 197.77
    1 5 4 o 364.35 385.69
    2 5 4 o 86.94 93.05
    3 5 4 o 329.10 330.34
    4 5 4 o 27.79 31.45
    5 5 4 o 313.56 318.35
    6 5 4 < -2.24 3.25
    7 5 4 o 218.25 215.89
    0 6 4 o 460.55 442.48
    1 6 4 o 32.86 25.05
    2 6 4 o 3905.98 3869.85
    3 6 4 o 170.15 162.20
    4 6 4 o 151.48 155.99
    5 6 4 o 166.41 175.54
    6 6 4 o 3179.37 3131.22
    0 7 4 o 162.83 182.08
    1 7 4 o 270.69 258.66
    2 7 4 < 23.15 21.78
    3 7 4 o 96.35 80.11
    4 7 4 < 2.24 0.53
    5 7 4 o 494.32 545.42
    6 7 4 < 20.62 4.07
    0 8 4 o 4530.85 4528.84
    1 8 4 < 19.72 15.22
    2 8 4 o 454.88 461.72
    3 8 4 o 71.11 60.64
    4 8 4 o 2399.57 2377.57
    5 8 4 < 11.95 0.09
    0 9 4 o 164.32 165.53
    1 9 4 o 866.43 881.24
    2 9 4 o 297.58 310.79
    3 9 4 o 167.76 168.31
    0 10 4 < 8.96 5.56
    1 10 4 < 12.85 0.13
    1 1 5 o 4136.18 4170.23
    2 1 5 o 55.57 56.87
    3 1 5 o 2226.89 2241.68
    4 1 5 o 342.69 342.66
    5 1 5 o 2350.13 2368.87
    6 1 5 < 20.02 6.42
    7 1 5 o 835.81 854.02
    8 1 5 < -5.38 0.69
    1 2 5 o 21.81 18.79
    2 2 5 < 6.57 0.91
    3 2 5 o 575.43 603.68
    4 2 5 o 28.38 23.88
    5 2 5 o 299.67 324.56
    6 2 5 < 14.04 13.22
    7 2 5 < 2.54 4.47
    1 3 5 o 3851.00 3928.72
    2 3 5 o 133.85 133.46
    3 3 5 o 2954.84 2922.10
    4 3 5 o 165.82 173.84
    5 3 5 o 1048.83 1094.04
    6 3 5 o 98.74 90.47
    7 3 5 o 958.60 982.41
    1 4 5 o 533.90 540.69
    2 4 5 o 72.30 83.08
    3 4 5 < -2.39 2.84
    4 4 5 < 5.98 1.62
    5 4 5 < 9.41 7.13
    6 4 5 o 47.06 45.29
    7 4 5 o 48.10 77.17
    1 5 5 o 1645.18 1649.43
    2 5 5 o 507.91 504.89
    3 5 5 o 1916.76 1949.54
    4 5 5 < -1.34 0.06
    5 5 5 o 1157.29 1145.57
    6 5 5 o 265.91 247.24
    1 6 5 o 234.68 232.98
    2 6 5 < 8.81 13.40
    3 6 5 < -11.35 0.12
    4 6 5 < 25.84 18.78
    5 6 5 < -6.57 2.25
    6 6 5 < -19.12 0.09
    1 7 5 o 1660.72 1650.36
    2 7 5 < 9.86 0.34
    3 7 5 o 1345.66 1336.53
    4 7 5 o 294.74 271.68
    5 7 5 o 818.63 836.99
    1 8 5 < 12.25 7.61
    2 8 5 < 8.07 4.37
    3 8 5 o 103.38 100.31
    4 8 5 o 55.57 57.30
    1 9 5 o 807.13 849.50
    2 9 5 < 1.64 7.52
    3 9 5 o 809.97 819.42
    0 0 6 o 2518.34 2678.54
    1 0 6 o 163.28 150.97
    2 0 6 o 8517.35 8337.08
    3 0 6 o 818.33 886.34
    4 0 6 o 101.58 99.36
    5 0 6 < 11.65 6.71
    6 0 6 o 4355.77 4320.47
    7 0 6 o 85.45 78.15
    0 1 6 o 102.18 106.13
    1 1 6 < -0.75 1.18
    2 1 6 o 465.04 479.21
    3 1 6 o 342.69 341.39
    4 1 6 o 49.30 47.25
    5 1 6 o 59.16 69.63
    6 1 6 < -12.70 4.93
    7 1 6 o 335.67 362.81
    0 2 6 o 8131.93 8040.07
    1 2 6 < 11.80 9.14
    2 2 6 o 49.89 49.72
    3 2 6 o 395.42 415.78
    4 2 6 o 4958.25 4897.10
    5 2 6 < -1.05 1.29
    6 2 6 o 252.91 280.14
    7 2 6 o 89.63 91.29
    0 3 6 o 33.46 33.38
    1 3 6 o 2008.48 2052.70
    2 3 6 o 165.22 166.45
    3 3 6 o 1425.58 1451.80
    4 3 6 o 43.92 45.84
    5 3 6 o 217.06 219.29
    6 3 6 < 25.54 15.09
    7 3 6 o 121.45 129.84
    0 4 6 o 506.86 492.49
    1 4 6 < 14.49 0.36
    2 4 6 o 5087.16 5028.09
    3 4 6 o 77.38 64.74
    4 4 6 o 613.23 606.06
    5 4 6 < 10.16 8.69
    6 4 6 o 1392.42 1406.61
    0 5 6 o 142.81 140.09
    1 5 6 o 1036.58 1040.50
    2 5 6 o 107.86 96.50
    3 5 6 o 924.84 950.94
    4 5 6 o 79.32 82.95
    5 5 6 o 800.11 780.53
    6 5 6 o 55.12 46.24
    0 6 6 o 1762.90 1693.11
    1 6 6 o 93.96 95.00
    2 6 6 o 1423.49 1432.36
    3 6 6 < 16.43 12.07
    4 6 6 o 1898.84 1850.83
    5 6 6 o 48.40 50.89
    0 7 6 o 302.36 291.73
    1 7 6 o 370.48 345.88
    2 7 6 < 26.44 33.75
    3 7 6 o 288.46 271.38
    4 7 6 o 57.07 46.10
    5 7 6 o 637.73 659.95
    0 8 6 o 84.70 68.66
    1 8 6 o 125.78 106.68
    2 8 6 o 2110.22 2068.00
    3 8 6 < -0.15 0.19
    0 9 6 o 121.60 124.44
    1 9 6 o 457.57 430.21
    2 9 6 < 42.43 11.04
    1 1 7 o 3646.94 3685.11
    2 1 7 o 63.94 68.85
    3 1 7 o 1301.89 1279.14
    4 1 7 o 41.68 54.74
    5 1 7 o 1902.27 1959.26
    6 1 7 < 12.55 12.43
    7 1 7 o 368.08 368.75
    1 2 7 o 24.20 27.03
    2 2 7 o 177.47 186.79
    3 2 7 o 76.78 84.79
    4 2 7 < 1.49 8.43
    5 2 7 o 38.24 42.91
    6 2 7 < 13.44 36.78
    7 2 7 < 23.30 16.84
    1 3 7 o 979.07 948.84
    2 3 7 < 14.19 6.56
    3 3 7 o 1600.07 1649.22
    4 3 7 < 6.12 0.98
    5 3 7 o 949.19 927.10
    6 3 7 < -6.42 0.06
    1 4 7 < 2.24 0.97
    2 4 7 o 20.62 12.24
    3 4 7 o 44.37 44.39
    4 4 7 o 435.76 427.62
    5 4 7 < 18.23 29.86
    6 4 7 < -7.47 0.14
    1 5 7 o 2432.14 2437.44
    2 5 7 o 27.64 25.35
    3 5 7 o 2414.36 2381.52
    4 5 7 o 63.64 84.55
    5 5 7 o 430.53 413.23
    1 6 7 < 14.49 0.06
    2 6 7 o 38.99 37.39
    3 6 7 < 4.18 2.85
    4 6 7 o 143.11 136.91
    5 6 7 < 36.00 11.14
    1 7 7 o 554.07 565.28
    2 7 7 < 14.19 23.92
    3 7 7 o 807.88 793.57
    4 7 7 < 1.20 12.39
    1 8 7 < 4.63 16.18
    2 8 7 o 104.12 102.84
    0 0 8 o 4768.82 4738.12
    1 0 8 o 885.56 942.94
    2 0 8 o 1517.31 1528.70
    3 0 8 o 1054.36 1071.10
    4 0 8 o 2501.90 2437.38
    5 0 8 < 15.98 11.75
    6 0 8 o 89.48 119.75
    0 1 8 < -3.29 3.34
    1 1 8 o 1149.37 1143.20
    2 1 8 o 287.57 301.76
    3 1 8 o 330.14 330.37
    4 1 8 < 3.59 6.02
    5 1 8 o 993.71 963.27
    6 1 8 < 6.42 14.82
    0 2 8 o 185.54 167.30
    1 2 8 o 37.35 25.83
    2 2 8 o 2999.21 2941.59
    3 2 8 o 279.95 284.92
    4 2 8 o 360.62 361.94
    5 2 8 o 32.42 32.85
    6 2 8 o 2058.83 2108.22
    0 3 8 o 61.99 78.52
    1 3 8 o 622.19 609.58
    2 3 8 o 27.79 23.79
    3 3 8 o 172.99 175.19
    4 3 8 o 70.21 76.24
    5 3 8 o 350.46 342.68
    6 3 8 o 118.31 124.84
    0 4 8 o 4912.68 4896.82
    1 4 8 o 32.72 28.39
    2 4 8 o 185.69 173.29
    3 4 8 < 6.27 5.67
    4 4 8 o 2934.22 2925.41
    5 4 8 < 19.72 13.95
    0 5 8 o 370.03 361.52
    1 5 8 o 95.76 112.69
    2 5 8 o 307.29 309.15
    3 5 8 o 136.54 114.45
    4 5 8 o 174.93 185.07
    5 5 8 o 114.73 112.39
    0 6 8 o 205.55 196.72
    1 6 8 o 161.49 167.72
    2 6 8 o 3136.64 3125.76
    3 6 8 < -4.18 12.81
    4 6 8 o 50.79 58.68
    0 7 8 o 683.14 643.17
    1 7 8 o 134.74 115.17
    2 7 8 o 152.37 167.70
    3 7 8 o 279.95 268.19
    0 8 8 o 1530.15 1462.85
    1 1 9 o 1217.04 1196.72
    2 1 9 < -3.29 2.07
    3 1 9 o 1804.27 1842.00
    4 1 9 < 13.15 26.96
    5 1 9 o 563.03 542.54
    1 2 9 < 13.30 29.23
    2 2 9 o 89.33 71.52
    3 2 9 o 90.38 87.50
    4 2 9 o 103.82 102.65
    5 2 9 o 73.80 81.24
    1 3 9 o 1415.57 1411.09
    2 3 9 o 61.70 60.00
    3 3 9 o 1146.98 1120.52
    4 3 9 < 25.99 47.91
    5 3 9 o 737.81 823.31
    1 4 9 o 113.68 116.23
    2 4 9 < 28.23 25.12
    3 4 9 < 30.18 13.26
    4 4 9 o 50.64 44.90
    1 5 9 o 1313.54 1263.84
    2 5 9 o 130.26 109.08
    3 5 9 o 416.93 431.98
    4 5 9 o 58.56 34.89
    1 6 9 o 101.13 116.62
    2 6 9 < -16.73 5.77
    3 6 9 < -33.16 2.05
    1 7 9 o 928.58 928.78
    0 0 10 < 5.53 7.53
    1 0 10 o 88.73 108.23
    2 0 10 o 2343.56 2390.58
    3 0 10 < -4.78 9.39
    4 0 10 o 170.15 193.93
    0 1 10 o 855.83 891.58
    1 1 10 o 765.15 774.06
    2 1 10 o 259.78 251.76
    3 1 10 o 169.40 155.53
    4 1 10 o 204.81 228.96
    0 2 10 o 2993.08 2988.56
    1 2 10 o 40.63 41.67
    2 2 10 o 595.00 606.45
    3 2 10 < -4.33 0.42
    4 2 10 o 1917.06 1889.28
    0 3 10 < 4.03 29.52
    1 3 10 o 104.27 97.20
    2 3 10 < 7.32 1.58
    3 3 10 o 65.73 53.23
    4 3 10 < 38.09 49.34
    0 4 10 o 355.84 331.28
    1 4 10 o 186.28 183.19
    2 4 10 o 1699.41 1629.29
    3 4 10 o 148.34 138.25
    0 5 10 < 21.21 12.59
    1 5 10 o 174.18 209.39
    2 5 10 < 18.82 3.07
    0 6 10 o 2326.82 2276.28
    1 1 11 o 797.42 762.36
    2 1 11 o 57.96 37.68
    3 1 11 o 687.17 744.64
    1 2 11 < 23.45 2.40
    2 2 11 < 35.70 6.46
    3 2 11 o 61.85 46.89
    1 3 11 o 1385.70 1380.70
    2 3 11 < 15.98 1.66
    1 4 11 < 26.59 30.45
    0 0 12 o 2882.24 2739.99
    1 0 12 o 121.15 132.52
    0 1 12 o 115.03 167.34
_refine_special_details     ?
_reflns_number_total     601
_reflns_number_gt     457
_reflns_threshold_expression     'I>3\s(I)'
_refine_ls_structure_factor_coef     F
_refine_ls_R_factor_all     0.0339
_refine_ls_R_factor_gt     0.0197
_refine_ls_wR_factor_gt     0.0251
_refine_ls_wR_factor_ref     0.0268
_refine_ls_goodness_of_fit_ref     1.46
_refine_ls_restrained_S_all     ?
_refine_ls_number_reflns     601
_refine_ls_number_parameters     47
_refine_ls_number_restraints     0
_refine_ls_number_constraints     0
_refine_ls_hydrogen_treatment     refall
_refine_ls_weighting_scheme     sigma
_refine_ls_weighting_details     'w=1/(\s^2^(F)+0.0001F^2^)'
_refine_ls_shift/su_max     0.0061
_refine_ls_shift/su_mean     0.0019
_refine_diff_density_max     0.40
_refine_diff_density_min     -0.33
_refine_ls_extinction_method     'none'
_refine_ls_extinction_coef     ?
_refine_ls_abs_structure_details     ?
_refine_ls_abs_structure_Flack     ?
_refine_ls_abs_structure_Rogers     ?
loop_
    _atom_type_symbol
    _atom_type_scat_dispersion_real
    _atom_type_scat_dispersion_imag
    _atom_type_scat_source
    Fe 0.3463 0.8444 'International Tables Vol C tables 4.2.6.8 and 6.1.1.1'
    H 0.0000 0.0000 'International Tables Vol C tables 4.2.6.8 and 6.1.1.1'
    N 0.0061 0.0033 'International Tables Vol C tables 4.2.6.8 and 6.1.1.1'
    O 0.0106 0.0060 'International Tables Vol C tables 4.2.6.8 and 6.1.1.1'
    P 0.1023 0.0942 'International Tables Vol C tables 4.2.6.8 and 6.1.1.1'
_computing_data_collection
;
APEX2 (Bruker, 2013)
;
_computing_cell_refinement
;
SAINT (Bruker, 2013)
;
_computing_data_reduction
;
SAINT (Bruker, 2013)
;
_computing_structure_solution
;
SUPERFLIP (Palatinus & Chapuis, 2007)
;
_computing_structure_refinement
;
JANA2006 (Petri\'cek <i>et al.</i>, 2014)
;
_computing_molecular_graphics
;
DIAMOND (Brandenburg & Putz, 2010)
;
_computing_publication_material
;
JANA2006 (Petri\'cek <i>et al.</i>, 2014)
;
loop_
    _atom_site_type_symbol
    _atom_site_label
    _atom_site_fract_x
    _atom_site_fract_y
    _atom_site_fract_z
    _atom_site_U_iso_or_equiv
    _atom_site_adp_type
    _atom_site_calc_flag
    _atom_site_refinement_flags
    _atom_site_occupancy
    _atom_site_disorder_assembly
    _atom_site_disorder_group
    O O1 -0.0604(2) 0.30096(17) 0.36016(16) 0.0093(4) Uani d . 1 . .
    Fe Fe 0 0 0 0.00652(11) Uani d . 1 . .
    P P -0.25 0.25 0.25868(8) 0.00567(17) Uani d . 1 . .
    O O2 -0.1898(2) 0.09269(19) 0.15978(16) 0.0111(4) Uani d . 1 . .
    N N 0.2656(3) 0.1556(2) 0.0781(2) 0.0103(5) Uani d . 1 . .
    H H1 0.306(4) 0.132(3) 0.169(3) 0.024(7) Uiso d . 1 . .
    H H2 0.364(4) 0.139(3) 0.012(3) 0.020(7) Uiso d . 1 . .
loop_
    _atom_site_aniso_label
    _atom_site_aniso_U_11
    _atom_site_aniso_U_22
    _atom_site_aniso_U_33
    _atom_site_aniso_U_12
    _atom_site_aniso_U_13
    _atom_site_aniso_U_23
    _atom_site_aniso_type_symbol
    O1 0.0089(6) 0.0090(7) 0.0099(7) 0.0001(5) -0.0032(5) -0.0013(5) O
    Fe 0.00692(19) 0.0059(2) 0.00678(19) -0.00013(13) 0.00010(16) -0.00054(16)
                                                                              Fe
    P 0.0059(3) 0.0053(3) 0.0057(3) -0.0001(3) 0 0 P
    O2 0.0135(6) 0.0096(7) 0.0101(7) 0.0003(5) 0.0030(6) -0.0033(6) O
    N 0.0110(8) 0.0074(8) 0.0123(9) -0.0017(7) -0.0012(8) 0.0010(7) N
loop_
    _geom_bond_atom_site_label_1
    _geom_bond_atom_site_label_2
    _geom_bond_site_symmetry_1
    _geom_bond_site_symmetry_2
    _geom_bond_distance
    _geom_bond_publ_flag
    O1 Fe . 3_555 1.9843(14) ?
    O1 P . . 1.5346(15) ?
    Fe O2 . . 1.9621(15) ?
    Fe O2 . 5_555 1.9621(15) ?
    P O2 . . 1.5268(15) ?
    P O2 . 2_455 1.5268(15) ?
    N N . 2_555 1.461(2) ?
    N H1 . . 0.85(3) ?
    N H2 . . 0.85(3) ?
loop_
    _geom_angle_atom_site_label_1
    _geom_angle_atom_site_label_2
    _geom_angle_atom_site_label_3
    _geom_angle_site_symmetry_1
    _geom_angle_site_symmetry_2
    _geom_angle_site_symmetry_3
    _geom_angle
    _geom_angle_publ_flag
    Fe O1 P 3_555 . . 133.97(8) ?
    O1 Fe O1 3_545 . 7_554 180.0(5) ?
    O1 Fe O2 3_545 . . 88.09(6) ?
    O1 Fe O2 3_545 . 5_555 91.91(6) ?
    O1 Fe O2 7_554 . . 91.91(6) ?
    O1 Fe O2 7_554 . 5_555 88.09(6) ?
    O2 Fe O2 . . 5_555 180.0(5) ?
    O1 P O1 . . 2_455 110.23(8) ?
    O1 P O2 . . . 109.13(7) ?
    O1 P O2 . . 2_455 108.25(7) ?
    O1 P O2 2_455 . . 108.25(7) ?
    O1 P O2 2_455 . 2_455 109.13(7) ?
    O2 P O2 . . 2_455 111.85(9) ?
    Fe O2 P . . . 146.37(9) ?
    N N H1 2_555 . . 104.6(18) ?
    N N H2 2_555 . . 104.2(18) ?
    H1 N H2 . . . 112(2) ?
loop_
    _geom_hbond_atom_site_label_D
    _geom_hbond_atom_site_label_H
    _geom_hbond_atom_site_label_A
    _geom_hbond_site_symmetry_D
    _geom_hbond_site_symmetry_H
    _geom_hbond_site_symmetry_A
    _geom_hbond_distance_DH
    _geom_hbond_distance_HA
    _geom_hbond_distance_DA
    _geom_hbond_angle_DHA
    _geom_hbond_publ_flag
    N H1 O1 . . 2_555 0.85(3) 2.36(2) 3.086(2) 144(2) y
    N H1 O2 . . 4_555 0.85(3) 2.27(3) 2.974(2) 141(2) y
    N H2 O1 . . 8_554 0.85(3) 2.19(3) 2.873(2) 137(2) y
