# Supplementary material for: Crystal structure of hydrazine iron(III) phosphate, the first transition metal phosphate containing hydrazine
Source: Acta Crystallogr E Crystallogr Commun. 2015 Nov 4;71(Pt 12):1436–8. doi: 10.1107/S2056989015020010 (PMC4719808; doi:10.1107/S2056989015020010)
Supplement: Supplementary file 2 [file e-71-01436-Isup2.hkl]

#
# h,k,l, Fc-squared, Fo-squared, sigma(Fo-squared) and status flag
#
data_I
_shelx_title                             '   '
_shelx_refln_list_code                   4
_shelx_F_calc_maximum                    118.65
_exptl_crystal_F_000                     364
_reflns_d_resolution_high                0.6973

loop_
 _symmetry_equiv_pos_as_xyz
 'x, y, z'
 '-x+1/2, -y+1/2, z'
 '-x, y+1/2, -z+1/2'
 'x+1/2, -y, -z+1/2'
 '-x, -y, -z'
 'x+1/2, y+1/2, -z'
 'x, -y+1/2, z+1/2'
 '-x+1/2, y, z+1/2'

_cell_length_a                           6.3114(13)
_cell_length_b                           7.6680(15)
_cell_length_c                           8.6485(18)
_cell_angle_alpha                        90
_cell_angle_beta                         90
_cell_angle_gamma                        90

_shelx_F_squared_multiplier              1.000

loop_
 _refln_index_h
 _refln_index_k
 _refln_index_l
 _refln_F_squared_calc
 _refln_F_squared_meas
 _refln_F_squared_sigma
 _refln_observed_status
   2   0   0    24.18    -0.15     2.99 <
   4   0   0 13780.70 14078.40   135.34 o
   6   0   0    56.97    64.98     9.56 o
   8   0   0  1262.00  1315.49    42.57 o
   1   1   0  2817.19  3087.49    25.25 o
   3   1   0    99.98   125.78     4.63 o
   5   1   0  1079.56  1053.32    13.15 o
   7   1   0     8.93    14.94     9.86 <
   0   2   0    11.03     5.68     3.88 <
   2   2   0  9125.61  8706.77    69.76 o
   4   2   0   443.71   434.71     8.96 o
   6   2   0  6842.94  6849.91    55.27 o
   8   2   0   211.63   216.76    18.23 o
   1   3   0   450.73   400.50     8.51 o
   3   3   0    97.95   109.50     5.53 o
   5   3   0  1963.46  1916.01    21.36 o
   7   3   0   804.40   775.16    18.52 o
   0   4   0  4486.57  4094.35    60.50 o
   2   4   0  5101.67  5177.39    45.71 o
   4   4   0  4719.06  4908.80    45.26 o
   6   4   0   187.00   187.18    10.91 o
   8   4   0  1931.34  1878.22    46.16 o
   1   5   0  3691.64  3714.61    42.72 o
   3   5   0  2193.04  2167.28    25.84 o
   5   5   0  1073.19  1024.19    21.81 o
   7   5   0   559.91   577.82    24.95 o
   0   6   0   851.18   812.66    23.90 o
   2   6   0  6618.56  6579.52    66.03 o
   4   6   0   771.32   763.51    20.02 o
   6   6   0  1261.51  1308.02    28.53 o
   1   7   0  1778.35  1729.88    30.33 o
   3   7   0  1921.84  1860.44    29.58 o
   5   7   0   229.43   251.57    17.33 o
   0   8   0  2696.50  2536.11    93.96 o
   2   8   0    58.13    59.46    14.49 o
   4   8   0  2758.71  2715.38    40.63 o
   1   9   0     0.22    -3.88    19.57 <
   3   9   0   369.48   368.08    21.21 o
   0  10   0   536.12   414.69    47.50 o
   2  10   0  3300.95  3292.30    71.85 o
   1   1   1 11347.40 11683.30    70.36 o
   2   1   1   346.09   354.49     4.18 o
   3   1   1  4525.05  4389.54    24.65 o
   4   1   1   830.93   833.12     7.77 o
   5   1   1  2987.27  3065.38    20.32 o
   6   1   1    53.09    54.08     5.38 o
   7   1   1  1187.55  1180.59    15.24 o
   8   1   1     8.01    15.98    11.35 <
   1   2   1   111.45   113.08     2.99 o
   2   2   1  1266.74  1330.87     9.56 o
   3   2   1   584.88   657.29     6.57 o
   4   2   1    99.71    91.57     3.88 o
   5   2   1   163.93   172.54     5.68 o
   6   2   1   249.69   254.70     7.32 o
   7   2   1    16.70    18.97     7.32 <
   8   2   1    30.01    20.91    11.20 <
   1   3   1  3762.11  3557.46    24.35 o
   2   3   1    62.23    64.53     3.14 o
   3   3   1  2694.66  2773.49    18.52 o
   4   3   1   485.99   493.42     7.77 o
   5   3   1  2979.22  2954.54    21.21 o
   6   3   1     6.05     5.68     6.42 <
   7   3   1  1220.88  1181.94    16.73 o
   8   3   1    14.15    25.25    11.80 <
   1   4   1   973.55  1007.01    11.80 o
   2   4   1    68.92    76.04     4.18 o
   3   4   1    60.55    57.51     4.33 o
   4   4   1   263.92   259.33     6.42 o
   5   4   1    53.23    49.60     5.98 o
   6   4   1    36.30    32.72     7.17 o
   7   4   1   157.57   167.46    10.91 o
   8   4   1     6.57     2.54    14.04 <
   1   5   1  5062.42  4981.70    38.99 o
   2   5   1   698.74   707.19     9.86 o
   3   5   1  4458.61  4491.57    30.33 o
   4   5   1     0.09     4.33     5.38 <
   5   5   1   873.15   905.87    13.89 o
   6   5   1   212.04   208.84     9.86 o
   7   5   1   756.42   804.14    18.97 o
   1   6   1   252.90   249.02     8.96 o
   2   6   1    10.50     3.44     5.68 <
   3   6   1     6.46     0.00     5.83 <
   4   6   1   216.04   213.47     8.66 o
   5   6   1     1.19     5.83     8.96 <
   6   6   1     2.34     1.79    10.76 <
   7   6   1    37.90    18.37    16.13 <
   1   7   1  1142.56  1101.57    18.08 o
   2   7   1     6.67    15.39     7.62 <
   3   7   1  2022.16  2048.07    20.47 o
   4   7   1   156.24   134.60     9.71 o
   5   7   1   796.63   768.59    17.63 o
   6   7   1    10.51    23.45    14.49 <
   1   8   1     0.19    15.24    11.95 <
   2   8   1    34.56    43.17     9.86 o
   3   8   1   178.01   184.79    11.65 o
   4   8   1     2.77     6.57    12.70 <
   5   8   1   135.03   139.82    16.13 o
   1   9   1  1482.84  1540.16    40.04 o
   2   9   1     1.28    14.49    15.24 <
   3   9   1   780.52   772.17    21.21 o
   4   9   1    24.89    23.60    14.94 <
   1  10   1     0.94    -2.54    17.63 <
   2  10   1     3.52   -58.41    19.12 <
   3  10   1     9.91   -20.02    16.73 <
   0   0   2  1442.65  1301.15    17.18 o
   1   0   2   466.87   392.29     6.12 o
   2   0   2 12164.10 12202.70   103.38 o
   3   0   2   322.96   376.75     8.07 o
   4   0   2  1343.87  1295.77    15.24 o
   5   0   2  1530.20  1499.68    18.23 o
   6   0   2  3406.90  3392.54    38.84 o
   7   0   2   153.30   145.35    12.10 o
   8   0   2   481.30   494.02    20.47 o
   0   1   2    45.64    25.10     3.29 o
   1   1   2  6330.02  6413.41    36.75 o
   2   1   2  4270.02  4635.12    28.38 o
   3   1   2  1825.66  1844.46    14.49 o
   4   1   2    83.35    90.98     4.03 o
   5   1   2  1232.52  1214.35    11.65 o
   6   1   2    98.44    86.64     6.12 o
   7   1   2   449.58   470.56    11.50 o
   8   1   2    61.52    64.09    11.20 o
   0   2   2 13786.90 13562.20   118.76 o
   1   2   2  1965.45  2072.42    15.39 o
   2   2   2  2742.07  2711.19    17.63 o
   3   2   2    44.11    58.56     3.44 o
   4   2   2  7051.70  7129.26    40.18 o
   5   2   2   384.90   395.42     7.77 o
   6   2   2   273.49   287.42     8.07 o
   7   2   2    10.12     9.26     8.07 <
   8   2   2  2124.60  2144.72    27.64 o
   0   3   2  4851.66  5438.22    49.45 o
   1   3   2   404.12   356.13     5.83 o
   2   3   2   297.00   320.88     5.98 o
   3   3   2   530.26   529.57     7.17 o
   4   3   2    57.88    48.10     4.18 o
   5   3   2   850.15   853.59    11.05 o
   6   3   2     3.36     0.75     6.27 <
   7   3   2   501.26   515.98    12.40 o
   8   3   2   121.07   131.76    14.64 o
   0   4   2   879.76   841.04    14.34 o
   1   4   2    70.37    75.74     4.93 o
   2   4   2  9085.70  9126.24    60.95 o
   3   4   2    60.04    59.31     4.33 o
   4   4   2   302.83   310.57     7.47 o
   5   4   2     6.77     7.47     5.68 <
   6   4   2  4235.95  4277.05    31.97 o
   7   4   2    86.27    83.95    10.61 o
   8   4   2    51.09    61.40    15.09 o
   0   5   2   256.85   279.35    10.16 o
   1   5   2   464.56   444.87    10.01 o
   2   5   2   243.36   255.45     7.77 o
   3   5   2   442.24   445.02     9.11 o
   4   5   2   172.50   179.56     7.02 o
   5   5   2   281.87   291.30     9.11 o
   6   5   2   106.69    92.32     9.11 o
   7   5   2   176.16   191.51    13.59 o
   0   6   2  9172.67  9270.25    94.71 o
   1   6   2   799.63   756.34    13.74 o
   2   6   2    62.33    74.84     7.62 o
   3   6   2    70.37    56.02     7.02 o
   4   6   2  4829.43  4814.98    36.75 o
   5   6   2    39.12    32.27     9.56 o
   6   6   2   149.28   158.35    12.40 o
   7   6   2    22.36    54.38    17.93 o
   0   7   2   202.23   203.76    14.34 o
   1   7   2   642.05   628.61    13.89 o
   2   7   2    52.62    64.39     8.81 o
   3   7   2   519.50   508.06    12.85 o
   4   7   2    35.96    51.09    10.16 o
   5   7   2   201.01   215.86    13.44 o
   6   7   2    36.60    62.89    15.98 o
   0   8   2   399.01   440.39    18.97 o
   1   8   2     0.58    -2.84    10.61 <
   2   8   2  3621.29  3612.88    35.55 o
   3   8   2   147.07   132.51    11.95 o
   4   8   2   186.59   191.36    15.39 o
   5   8   2    39.08    41.83    18.52 <
   0   9   2    29.13    53.03    27.64 <
   1   9   2   355.24   371.97    18.52 o
   2   9   2   126.78   133.85    14.94 o
   3   9   2   473.71   505.67    18.08 o
   4   9   2     3.73    -1.49    15.54 <
   0  10   2  1391.61  1190.45    47.06 o
   1  10   2   183.62   187.18    19.87 o
   2  10   2   328.49   295.33    18.97 o
   1   1   3  2941.25  2725.53    18.67 o
   2   1   3     4.15    -4.63     2.54 <
   3   1   3  7096.79  7133.89    44.37 o
   4   1   3   102.30    93.22     4.78 o
   5   1   3  1271.53  1264.84    13.00 o
   6   1   3    12.01    10.01     6.12 <
   7   1   3  1762.67  1725.70    21.51 o
   8   1   3    16.35    33.01    12.25 <
   1   2   3   151.99   158.50     4.18 o
   2   2   3  1028.96  1174.77    10.76 o
   3   2   3     0.01     3.29     3.14 <
   4   2   3    66.26    83.66     4.48 o
   5   2   3     4.46     5.83     4.93 <
   6   2   3   237.78   254.85     8.07 o
   7   2   3    64.52    68.27     9.41 o
   8   2   3     0.14   -16.13    12.85 <
   1   3   3  9050.73  9316.86    59.90 o
   2   3   3     7.73     8.66     3.88 <
   3   3   3  3760.21  3745.54    24.80 o
   4   3   3   221.86   232.59     6.27 o
   5   3   3  1846.17  1863.43    16.28 o
   6   3   3     6.46    21.06     7.17 <
   7   3   3   575.60   574.39    13.44 o
   8   3   3    33.38    41.23    13.44 o
   1   4   3   196.37   198.23     5.83 o
   2   4   3     2.32     0.90     4.03 <
   3   4   3     1.12    -1.64     4.63 <
   4   4   3   829.95   799.51    11.05 o
   5   4   3     4.88     1.20     6.12 <
   6   4   3     2.68     5.08     7.62 <
   7   4   3    90.21    98.15    11.80 o
   1   5   3  2002.14  1990.71    18.37 o
   2   5   3    77.62    74.69     5.53 o
   3   5   3   629.24   663.87    11.05 o
   4   5   3    41.04    37.20     6.42 o
   5   5   3  2869.76  2778.86    24.50 o
   6   5   3    25.11    15.83     9.11 <
   7   5   3  1105.91  1132.64    22.86 o
   1   6   3    65.47    55.87     6.57 o
   2   6   3    38.40    44.07     6.57 o
   3   6   3    15.42     6.27     7.02 <
   4   6   3   264.89   233.34    10.31 o
   5   6   3    11.40     6.87     9.56 <
   6   6   3    19.39    37.50    12.55 <
   1   7   3  3118.74  3168.01    28.68 o
   2   7   3    37.76    28.98     8.07 o
   3   7   3  1267.74  1265.74    18.08 o
   4   7   3     2.55    -5.38    10.01 <
   5   7   3  1245.43  1322.51    23.45 o
   6   7   3    45.60    74.99    18.23 o
   1   8   3     2.14    -1.20     8.96 <
   2   8   3   176.19   183.59    11.65 o
   3   8   3    29.26     7.32    11.05 <
   4   8   3    31.17    36.15    13.59 <
   5   8   3    45.97    34.51    17.78 <
   1   9   3   828.24   823.71    21.21 o
   2   9   3     3.43     0.75    12.55 <
   3   9   3  1148.97  1131.00    23.90 o
   4   9   3     0.02    12.10    16.43 <
   1  10   3     0.00   -11.50    19.87 <
   2  10   3    11.49    13.00    17.63 <
   0   0   4  1663.26  1344.02    20.91 o
   1   0   4  1517.20  1669.83    18.52 o
   2   0   4  1431.62  1388.98    16.88 o
   3   0   4   760.27   763.06    12.70 o
   4   0   4  5137.89  5198.01    49.00 o
   5   0   4    27.03    20.91     8.37 <
   6   0   4   590.81   566.17    16.58 o
   7   0   4     4.04   -14.19    12.40 <
   8   0   4  3398.13  3322.33    56.92 o
   0   1   4   721.99   768.74    11.95 o
   1   1   4   390.74   345.38     5.98 o
   2   1   4    51.14    53.33     3.44 o
   3   1   4  3052.10  3134.10    23.45 o
   4   1   4   339.45   327.90     7.32 o
   5   1   4   272.21   282.79     8.22 o
   6   1   4   354.54   332.68     9.26 o
   7   1   4   887.59   874.65    17.03 o
   8   1   4    74.02    59.31    14.64 o
   0   2   4  3214.81  3274.37    38.54 o
   1   2   4   135.84   146.10     4.78 o
   2   2   4 13000.60 13198.50    82.01 o
   3   2   4     8.96    17.48     3.73 o
   4   2   4   674.25   683.59     9.86 o
   5   2   4    20.37    15.54     5.53 <
   6   2   4  2419.20  2436.02    22.26 o
   7   2   4    12.44    17.48     9.56 <
   8   2   4    54.22    54.82    16.13 o
   0   3   4  1072.77  1140.26    18.67 o
   1   3   4  1740.29  1776.79    15.83 o
   2   3   4   180.62   189.42     5.83 o
   3   3   4  1948.58  1949.33    15.39 o
   4   3   4    21.07    29.58     4.78 o
   5   3   4   148.50   161.34     7.47 o
   6   3   4     3.72     5.53     8.07 <
   7   3   4   237.40   247.68    12.25 o
   0   4   4  9702.82  9866.30    99.49 o
   1   4   4   973.35  1040.32    11.80 o
   2   4   4    85.24    85.90     5.53 o
   3   4   4   316.97   309.23     7.62 o
   4   4   4  5465.93  5449.87    37.05 o
   5   4   4   111.87   107.56     7.47 o
   6   4   4   298.99   291.15    10.61 o
   7   4   4    12.05     4.93    12.70 <
   0   5   4   197.77   157.00    10.31 o
   1   5   4   385.69   364.35     8.51 o
   2   5   4    93.05    86.94     6.12 o
   3   5   4   330.34   329.10     8.51 o
   4   5   4    31.45    27.79     6.87 o
   5   5   4   318.35   313.56    10.76 o
   6   5   4     3.25    -2.24    10.31 <
   7   5   4   215.89   218.25    17.48 o
   0   6   4   442.48   460.55    16.58 o
   1   6   4    25.05    32.86     6.57 o
   2   6   4  3869.85  3905.98    31.22 o
   3   6   4   162.20   170.15     8.51 o
   4   6   4   155.99   151.48     9.26 o
   5   6   4   175.54   166.41    10.76 o
   6   6   4  3131.22  3179.37    37.94 o
   0   7   4   182.08   162.83    13.59 o
   1   7   4   258.66   270.69    10.76 o
   2   7   4    21.78    23.15     8.81 <
   3   7   4    80.11    96.35     9.71 o
   4   7   4     0.53     2.24    10.91 <
   5   7   4   545.42   494.32    17.63 o
   6   7   4     4.07    20.62    18.37 <
   0   8   4  4528.84  4530.85    57.81 o
   1   8   4    15.22    19.72    10.16 <
   2   8   4   461.72   454.88    15.54 o
   3   8   4    60.64    71.11    12.55 o
   4   8   4  2377.57  2399.57    34.51 o
   5   8   4     0.09    11.95    17.33 <
   0   9   4   165.53   164.32    20.17 o
   1   9   4   881.24   866.43    23.01 o
   2   9   4   310.79   297.58    16.88 o
   3   9   4   168.31   167.76    17.03 o
   0  10   4     5.56     8.96    30.92 <
   1  10   4     0.13    12.85    19.87 <
   1   1   5  4170.23  4136.18    29.28 o
   2   1   5    56.87    55.57     4.18 o
   3   1   5  2241.68  2226.89    18.82 o
   4   1   5   342.66   342.69     8.07 o
   5   1   5  2368.87  2350.13    21.96 o
   6   1   5     6.42    20.02     7.92 <
   7   1   5   854.02   835.81    16.73 o
   8   1   5     0.69    -5.38    16.73 <
   1   2   5    18.79    21.81     4.33 o
   2   2   5     0.91     6.57     4.03 <
   3   2   5   603.68   575.43     8.81 o
   4   2   5    23.88    28.38     5.53 o
   5   2   5   324.56   299.67     8.96 o
   6   2   5    13.22    14.04     8.07 <
   7   2   5     4.47     2.54    10.61 <
   1   3   5  3928.72  3851.00    29.88 o
   2   3   5   133.46   133.85     5.83 o
   3   3   5  2922.10  2954.84    24.35 o
   4   3   5   173.84   165.82     6.57 o
   5   3   5  1094.04  1048.83    15.39 o
   6   3   5    90.47    98.74     9.41 o
   7   3   5   982.41   958.60    21.06 o
   1   4   5   540.69   533.90     9.41 o
   2   4   5    83.08    72.30     5.68 o
   3   4   5     2.84    -2.39     5.53 <
   4   4   5     1.62     5.98     5.98 <
   5   4   5     7.13     9.41     7.32 <
   6   4   5    45.29    47.06     9.56 o
   7   4   5    77.17    48.10    15.09 o
   1   5   5  1649.43  1645.18    18.37 o
   2   5   5   504.89   507.91    10.76 o
   3   5   5  1949.54  1916.76    18.37 o
   4   5   5     0.06    -1.34     7.62 <
   5   5   5  1145.57  1157.29    17.93 o
   6   5   5   247.24   265.91    13.89 o
   1   6   5   232.98   234.68     8.96 o
   2   6   5    13.40     8.81     7.32 <
   3   6   5     0.12   -11.35     7.92 <
   4   6   5    18.78    25.84     8.66 <
   5   6   5     2.25    -6.57    10.76 <
   6   6   5     0.09   -19.12    17.18 <
   1   7   5  1650.36  1660.72    21.66 o
   2   7   5     0.34     9.86     9.26 <
   3   7   5  1336.53  1345.66    21.06 o
   4   7   5   271.68   294.74    13.89 o
   5   7   5   836.99   818.63    22.11 o
   1   8   5     7.61    12.25    11.50 <
   2   8   5     4.37     8.07    13.00 <
   3   8   5   100.31   103.38    14.79 o
   4   8   5    57.30    55.57    16.28 o
   1   9   5   849.50   807.13    21.96 o
   2   9   5     7.52     1.64    15.24 <
   3   9   5   819.42   809.97    23.60 o
   0   0   6  2678.54  2518.34    39.74 o
   1   0   6   150.97   163.28     7.92 o
   2   0   6  8337.08  8517.35    75.29 o
   3   0   6   886.34   818.33    14.79 o
   4   0   6    99.36   101.58     8.96 o
   5   0   6     6.71    11.65    10.46 <
   6   0   6  4320.47  4355.77    56.62 o
   7   0   6    78.15    85.45    17.93 o
   0   1   6   106.13   102.18     7.77 o
   1   1   6     1.18    -0.75     4.03 <
   2   1   6   479.21   465.04     8.51 o
   3   1   6   341.39   342.69     7.92 o
   4   1   6    47.25    49.30     6.12 o
   5   1   6    69.63    59.16     7.47 o
   6   1   6     4.93   -12.70     8.96 <
   7   1   6   362.81   335.67    15.09 o
   0   2   6  8040.07  8131.93    83.66 o
   1   2   6     9.14    11.80     4.93 <
   2   2   6    49.72    49.89     4.93 o
   3   2   6   415.78   395.42     8.81 o
   4   2   6  4897.10  4958.25    37.94 o
   5   2   6     1.29    -1.05     6.87 <
   6   2   6   280.14   252.91    11.20 o
   7   2   6    91.29    89.63    14.79 o
   0   3   6    33.38    33.46     7.92 o
   1   3   6  2052.70  2008.48    19.72 o
   2   3   6   166.45   165.22     6.87 o
   3   3   6  1451.80  1425.58    15.69 o
   4   3   6    45.84    43.92     6.87 o
   5   3   6   219.29   217.06     9.56 o
   6   3   6    15.09    25.54     9.86 <
   7   3   6   129.84   121.45    16.58 o
   0   4   6   492.49   506.86    15.69 o
   1   4   6     0.36    14.49     5.68 <
   2   4   6  5028.09  5087.16    36.75 o
   3   4   6    64.74    77.38     7.17 o
   4   4   6   606.06   613.23    11.95 o
   5   4   6     8.69    10.16     9.56 <
   6   4   6  1406.61  1392.42    25.10 o
   0   5   6   140.09   142.81    11.95 o
   1   5   6  1040.50  1036.58    14.34 o
   2   5   6    96.50   107.86     7.77 o
   3   5   6   950.94   924.84    14.79 o
   4   5   6    82.95    79.32     8.51 o
   5   5   6   780.53   800.11    18.08 o
   6   5   6    46.24    55.12    17.48 o
   0   6   6  1693.11  1762.90    29.13 o
   1   6   6    95.00    93.96     9.11 o
   2   6   6  1432.36  1423.49    18.67 o
   3   6   6    12.07    16.43     8.96 <
   4   6   6  1850.83  1898.84    23.30 o
   5   6   6    50.89    48.40    13.15 o
   0   7   6   291.73   302.36    17.33 o
   1   7   6   345.88   370.48    13.30 o
   2   7   6    33.75    26.44    10.16 <
   3   7   6   271.38   288.46    14.04 o
   4   7   6    46.10    57.07    13.89 o
   5   7   6   659.95   637.73    22.56 o
   0   8   6    68.66    84.70    17.18 o
   1   8   6   106.68   125.78    13.74 o
   2   8   6  2068.00  2110.22    34.96 o
   3   8   6     0.19    -0.15    13.59 <
   0   9   6   124.44   121.60    23.45 o
   1   9   6   430.21   457.57    20.47 o
   2   9   6    11.04    42.43    17.18 <
   1   1   7  3685.11  3646.94    28.38 o
   2   1   7    68.85    63.94     5.68 o
   3   1   7  1279.14  1301.89    15.69 o
   4   1   7    54.74    41.68     7.32 o
   5   1   7  1959.26  1902.27    20.62 o
   6   1   7    12.43    12.55    10.91 <
   7   1   7   368.75   368.08    23.45 o
   1   2   7    27.03    24.20     5.68 o
   2   2   7   186.79   177.47     7.17 o
   3   2   7    84.79    76.78     6.57 o
   4   2   7     8.43     1.49     7.47 <
   5   2   7    42.91    38.24     8.22 o
   6   2   7    36.78    13.44    10.61 <
   7   2   7    16.84    23.30    18.08 <
   1   3   7   948.84   979.07    14.04 o
   2   3   7     6.56    14.19     6.12 <
   3   3   7  1649.22  1600.07    17.78 o
   4   3   7     0.98     6.12     8.07 <
   5   3   7   927.10   949.19    17.03 o
   6   3   7     0.06    -6.42    12.70 <
   1   4   7     0.97     2.24     6.57 <
   2   4   7    12.24    20.62     6.87 o
   3   4   7    44.39    44.37     7.92 o
   4   4   7   427.62   435.76    12.40 o
   5   4   7    29.86    18.23    11.05 <
   6   4   7     0.14    -7.47    16.43 <
   1   5   7  2437.44  2432.14    23.45 o
   2   5   7    25.35    27.64     8.37 o
   3   5   7  2381.52  2414.36    24.05 o
   4   5   7    84.55    63.64    10.01 o
   5   5   7   413.23   430.53    17.93 o
   1   6   7     0.06    14.49     8.81 <
   2   6   7    37.39    38.99    10.16 o
   3   6   7     2.85     4.18    11.05 <
   4   6   7   136.91   143.11    12.40 o
   5   6   7    11.14    36.00    16.43 <
   1   7   7   565.28   554.07    17.78 o
   2   7   7    23.92    14.19    12.70 <
   3   7   7   793.57   807.88    20.76 o
   4   7   7    12.39     1.20    15.83 <
   1   8   7    16.18     4.63    13.59 <
   2   8   7   102.84   104.12    16.28 o
   0   0   8  4738.12  4768.82    76.04 o
   1   0   8   942.94   885.56    21.21 o
   2   0   8  1528.70  1517.31    26.44 o
   3   0   8  1071.10  1054.36    24.80 o
   4   0   8  2437.38  2501.90    35.11 o
   5   0   8    11.75    15.98    13.44 <
   6   0   8   119.75    89.48    24.20 o
   0   1   8     3.34    -3.29     9.56 <
   1   1   8  1143.20  1149.37    15.24 o
   2   1   8   301.76   287.57     9.41 o
   3   1   8   330.37   330.14    10.01 o
   4   1   8     6.02     3.59     7.92 <
   5   1   8   963.27   993.71    16.88 o
   6   1   8    14.82     6.42    16.88 <
   0   2   8   167.30   185.54    12.40 o
   1   2   8    25.83    37.35     7.02 o
   2   2   8  2941.59  2999.21    27.34 o
   3   2   8   284.92   279.95     9.86 o
   4   2   8   361.94   360.62    12.25 o
   5   2   8    32.85    32.42    10.61 o
   6   2   8  2108.22  2058.83    36.15 o
   0   3   8    78.52    61.99    10.61 o
   1   3   8   609.58   622.19    13.44 o
   2   3   8    23.79    27.79     7.47 o
   3   3   8   175.19   172.99     9.56 o
   4   3   8    76.24    70.21    10.46 o
   5   3   8   342.68   350.46    14.79 o
   6   3   8   124.84   118.31    16.58 o
   0   4   8  4896.82  4912.68    54.82 o
   1   4   8    28.39    32.72     7.62 o
   2   4   8   173.29   185.69     9.86 o
   3   4   8     5.67     6.27     9.11 <
   4   4   8  2925.41  2934.22    31.52 o
   5   4   8    13.95    19.72    15.09 <
   0   5   8   361.52   370.03    17.33 o
   1   5   8   112.69    95.76     9.56 o
   2   5   8   309.15   307.29    12.70 o
   3   5   8   114.45   136.54    13.00 o
   4   5   8   185.07   174.93    13.74 o
   5   5   8   112.39   114.73    16.88 o
   0   6   8   196.72   205.55    17.33 o
   1   6   8   167.72   161.49    12.70 o
   2   6   8  3125.76  3136.64    34.66 o
   3   6   8    12.81    -4.18    12.55 <
   4   6   8    58.68    50.79    15.39 o
   0   7   8   643.17   683.14    25.10 o
   1   7   8   115.17   134.74    15.54 o
   2   7   8   167.70   152.37    16.28 o
   3   7   8   268.19   279.95    18.82 o
   0   8   8  1462.85  1530.15    46.16 o
   1   1   9  1196.72  1217.04    19.87 o
   2   1   9     2.07    -3.29     7.77 <
   3   1   9  1842.00  1804.27    21.81 o
   4   1   9    26.96    13.15    11.50 <
   5   1   9   542.54   563.03    19.72 o
   1   2   9    29.23    13.30     8.51 <
   2   2   9    71.52    89.33     8.96 o
   3   2   9    87.50    90.38     9.86 o
   4   2   9   102.65   103.82    13.59 o
   5   2   9    81.24    73.80    15.39 o
   1   3   9  1411.09  1415.57    19.42 o
   2   3   9    60.00    61.70     9.26 o
   3   3   9  1120.52  1146.98    21.51 o
   4   3   9    47.91    25.99    13.44 <
   5   3   9   823.31   737.81    22.71 o
   1   4   9   116.23   113.68     9.71 o
   2   4   9    25.12    28.23    10.76 <
   3   4   9    13.26    30.18    13.15 <
   4   4   9    44.90    50.64    14.64 o
   1   5   9  1263.84  1313.54    21.36 o
   2   5   9   109.08   130.26    13.59 o
   3   5   9   431.98   416.93    15.69 o
   4   5   9    34.89    58.56    16.43 o
   1   6   9   116.62   101.13    13.59 o
   2   6   9     5.77   -16.73    14.49 <
   3   6   9     2.05   -33.16    15.09 <
   1   7   9   928.78   928.58    25.84 o
   0   0  10     7.53     5.53    23.01 <
   1   0  10   108.23    88.73    16.73 o
   2   0  10  2390.58  2343.56    41.83 o
   3   0  10     9.39    -4.78    18.52 <
   4   0  10   193.93   170.15    22.86 o
   0   1  10   891.58   855.83    27.19 o
   1   1  10   774.06   765.15    18.82 o
   2   1  10   251.76   259.78    13.74 o
   3   1  10   155.53   169.40    15.83 o
   4   1  10   228.96   204.81    17.33 o
   0   2  10  2988.56  2993.08    47.21 o
   1   2  10    41.67    40.63    10.76 o
   2   2  10   606.45   595.00    16.88 o
   3   2  10     0.42    -4.33    13.30 <
   4   2  10  1889.28  1917.06    32.27 o
   0   3  10    29.52     4.03    14.64 <
   1   3  10    97.20   104.27    11.50 o
   2   3  10     1.58     7.32    11.05 <
   3   3  10    53.23    65.73    14.04 o
   4   3  10    49.34    38.09    17.33 <
   0   4  10   331.28   355.84    20.62 o
   1   4  10   183.19   186.28    12.85 o
   2   4  10  1629.29  1699.41    27.64 o
   3   4  10   138.25   148.34    17.03 o
   0   5  10    12.59    21.21    19.27 <
   1   5  10   209.39   174.18    13.74 o
   2   5  10     3.07    18.82    14.19 <
   0   6  10  2276.28  2326.82    43.77 o
   1   1  11   762.36   797.42    24.35 o
   2   1  11    37.68    57.96    14.79 o
   3   1  11   744.64   687.17    20.17 o
   1   2  11     2.40    23.45    13.59 <
   2   2  11     6.46    35.70    14.04 <
   3   2  11    46.89    61.85    15.39 o
   1   3  11  1380.70  1385.70    25.25 o
   2   3  11     1.66    15.98    14.04 <
   1   4  11    30.45    26.59    14.49 <
   0   0  12  2739.99  2882.24    85.45 o
   1   0  12   132.52   121.15    28.08 o
   0   1  12   167.34   115.03    30.47 o
